# Supplementary material for: Developmental Analysis of Spliceosomal snRNA Isoform Expression
Source: G3 (Bethesda). 2014 Nov 21;5(1):103–10. doi: 10.1534/g3.114.015735 (PMC4291461; doi:10.1534/g3.114.015735)
Supplement: Supporting Information [file supp_g3.114.015735_TableS1.xlsx]

## Sheet: Table_S1
percent of mismatched reads	fly_ovary_new	fly_S2_new	fly_larva_new	fly_pharate_new	mouse_dES_new	mouse_fh_new
U1	0.09	0.16	0.2	0.11	0.98	1.44
U2	0.1	0.21	0.18	0.14	1.44	1.21
U4	0.91	0.24	0.67	0.23	0.87	1.29
U5	0.12	0.37	2.34	1.61	0.64	1.38
All fly and mouse Illimina RNA-seq reads were mapped to the curated snRNA sequences using bowtie2 (--very-fast, default parameters). The percentage of reads with mismatches were calculated for each snRNA group.
