# Supplementary material for: Developmental Analysis of Spliceosomal snRNA Isoform Expression
Source: G3 (Bethesda). 2014 Nov 21;5(1):103–10. doi: 10.1534/g3.114.015735 (PMC4291461; doi:10.1534/g3.114.015735)
Supplement: Supporting Information [file supp_g3.114.015735_TableS2.xlsx]

## Sheet: Table_S2
#GID	snRNA	genes (variant positions)	ovary	embryo	embryo	embryo	embryo	embryo	embryo	embryo	embryo	embryo	embryo	embryo	embryo	S2 cells	S2 cells	S2 cells	S2 cells	S2 cells	S2 cells	Third instar larvae	Third instar larvae	pharate adults	pharate adults	pharate adults	pharate adults
#GID	snRNA	genes (variant positions)	ovary	0-2hr	2-4hr	4-6hr	6-8hr	8-10hr	10-12hr	12-14hr	14-16hr	16-18hr	18-20hr	20-22	22-24hr	S2_1	S2_2	S2_3	S2_4	S2_5	S2_6	L3_1	L3_2	pharate_1	pharate_2	pharate_3	pharate_4
CR31656	U1	U1:21D,95Ca,95Cb	1518942	18	111	219	144	27	30	45	309	66	69	27	18	231096	208316	66444	69324	72144	71280	88392	95312	227672	165916	235774	253036
CR32862	U1	U1:82Eb	206423	5	20	53	20	7	6	18	47	25	25	13	3	12233	10906	3664	3969	3952	3916	6962	5127	3002	2780	3862	3702
CR31185	U1	U1:95Cc	31944	0	4	0	0	0	0	0	0	1	0	0	0	2809	2750	717	707	708	751	422	584	779	564	816	875
CR32913	U2	U2:14B (variant position 1)	604210	103	355	287	445	638	765	231	474	164	447	625	745	203221	178594	57006	60949	61663	62328	15681	26658	20343	14449	25706	16727
CR31850	U2	U2:34ABa (variant position 1)	581686	114	372	298	476	671	801	239	490	167	458	644	753	213563	189247	61448	65384	66166	66831	21664	37009	27012	20962	35338	26658
CR31854	U2	U2:34ABb (variant position 1)	604096	103	355	287	445	638	765	231	475	164	448	625	749	213645	198605	60566	64409	65199	65866	37103	67044	83807	64233	127394	100917
CR33788	U2	U2:34ABc (variant position 1)	581684	114	372	298	476	671	801	239	489	167	457	644	757	207804	188278	57888	61924	62630	63293	57433	105195	140710	107718	219515	174965
CR32882	U2	U2:38ABa (variant position 1)	581683	114	372	298	476	671	801	239	489	167	457	644	753	214168	188278	57888	61924	62630	63293	15757	26845	20372	14493	25853	16790
CR32878	U2	U2:38ABb (variant position 1)	25868	131	537	431	825	801	1339	462	880	390	856	870	636	501	423	168	176	173	200	123	107	174	147	294	379
	U2	x (variant positions 2&3 GA)	40180	3849	12561	12942	36843	31863	22236	627	15729	2412	11292	10437	8886	21381	19254	4926	4887	4959	5097	6855	13502	8734	6321	12853	893
	U2	y (variant positions 2&3 GG)	76191	717	1486	738	3791	2511	2509	67	1811	420	1094	607	1095	86513	75877	20728	21324	21709	21892	3898	5894	70	25	42	31
	U2	z (variant positions 2&3 AG)	216475	8	18	14	32	24	78	2	14	20	6	34	22	44968	39020	11192	11716	11746	11656	36815	69193	102295	77153	162982	130313
CR32913	U2	U2:14B (variant position 4)	4884	0	0	1	0	1	1	0	0	0	1	0	0	166	168	90	106	86	102	14	13	0	0	1	4
CR31850	U2	U2:34ABa (variant position 4)	13222	0	0	0	0	0	0	0	0	0	0	0	0	10654	9380	4043	4137	4165	4150	1287	1327	748	478	852	1313
CR31854	U2	U2:34ABb (variant position 4)	13162	0	0	0	0	0	0	0	1	0	1	0	4	18884	22431	7411	7412	7488	7471	3610	6750	6194	5206	9571	6457
CR33788	U2	U2:34ABc (variant position 4)	13227	0	0	0	0	0	0	0	0	0	1	0	4	18867	22395	7407	7407	7482	7465	3609	6742	6193	5206	9571	6451
CR32882	U2	U2:38ABa (variant position 4)	13225	0	0	0	0	0	0	0	0	0	0	0	0	11295	9958	154	173	155	171	84	98	24	19	92	2
CR32878	U2	U2:38ABb (variant position 4)	13172	1	0	0	0	0	0	0	0	0	0	0	0	11295	9958	154	173	155	171	16	23	1	6	66	0
CR32998	U4	U4:25F	171	3	1	5	5	1	11	0	2	0	2	0	2	0	1	0	0	0	0	13	13	5	1	3	7
CR32879	U4	U4:38AB	2718	105	221	216	412	489	1465	172	432	62	190	200	240	1599	1469	369	413	413	385	359	519	290	259	445	224
CR31625	U4	U4:39B	3591	380	839	940	433	1807	2807	300	609	119	478	449	504	5527	4840	1565	1768	1767	1767	2234	2901	3590	3385	5932	4783
CR32914	U5	U5:14B	312	5	20	7	14	16	13	6	22	4	19	16	34	31	37	11	11	15	9	36	82	35	37	25	26
CR32999	U5	U5:23D	441	42	116	133	105	218	82	65	68	37	92	102	46	179	172	47	56	64	48	239	658	243	176	216	252
CR31853	U5	U5:34A	194	6	22	14	8	40	4	1	3	7	17	12	9	323	319	152	155	176	138	153	259	40	26	40	58
CR32877	U5	U5:35D	20	0	2	2	0	10	1	0	1	0	0	0	0	0	0	0	0	0	0	0	0	2	0	0	2
CR32881	U5	U5:38ABa	275	4	16	25	8	28	4	4	18	4	24	23	1	0	0	0	0	0	0	15	43	12	10	17	4
CR32880	U5	U5:38ABb	95	6	27	39	28	50	20	13	17	7	28	29	12	1	0	0	1	1	0	2	0	17	0	1	0
CR32908	U5	U5:63BC	1023	17	80	137	51	354	15	25	24	29	74	54	7	848	736	363	372	395	408	1146	2605	1819	1100	1424	1700
Numbers of unique reads mapped to each fly snRNA (U1, U4 and U5) are listed. Unique reads that are mapped to each variant position for U2 are listed.
