# Supplementary material for: Developmental Analysis of Spliceosomal snRNA Isoform Expression
Source: G3 (Bethesda). 2014 Nov 21;5(1):103–10. doi: 10.1534/g3.114.015735 (PMC4291461; doi:10.1534/g3.114.015735)
Supplement: Supporting Information [file supp_g3.114.015735_TableS3.xlsx]

## Sheet: Table_S3
mouse snRNAs	note	ES_1	ES_2	ES_dif	fetal_head_1	fetal_head_2	testes_1	testes_2	cerebrum_1	cerebrum_2
mU1 variant group1	m=c/(a+b+d+e)	11841/23603	4512/14839	869040/3068268	2547/7556	668151/3671566	9326/24697	10824/26173	3720/14036	3626/13713
mU1 variant group2	n=a/(b+c+d+e)	14832/17929	6116/9188	1714687/3045726	3888/4802	2919684/3637825	13166/14242	15160/16253	9442/8803	9307/8814
mU1 variant group3	r=(a+b)/(c+d+e)	8474/5988	3538/3191	1932949/1256400	1424/1086	2778648/1104387	7105/2163	7737/2576	5953/792	5815/637
mU1 variant group4	s=e/(a+b+c+d)	213/13528	3/6868	91/1528696	0/3721	26/1825848	318/11759	309/13996	78/7775	70/7554
mU2.1,2,3		16051	38	56277	21	104754	2043	3899	2208	1960
mU2.4		473	0	16	0	1514	239	295	69	84
mU2.5		390	1	3121	0	2	2	5	1	1
mU4a		4	121	6593	39	11346	10	8	27	24
mU4b		21	169	6504	48	11857	39	49	17	35
mU5.1and2		3094	18	32904	10	15898	568	580	254	216
mU5.3		730	0	0	0	0	22	19	15	21
mU5.4		736	7	3781	0	354	29	33	3	0
mU5.5		463	1	2166	0	142	56	58	0	2
mU5.6		1262	16	13822	2	7084	357	318	274	248
Numbers of unique reads mapped to each mouse snRNA (U2, U4 and U5) are listed. Unique reads that are mapped to each variant position for mouse U1 are listed.
